# Supplementary material for: Simultaneous Occurrence of Magnetospheric Fluctuations at Different Discrete Frequencies (f ≈ 1 – 5 mHz): A Review
Source: Space Sci Rev. 2025 Apr 22;221(4):40. doi: 10.1007/s11214-025-01166-6 (PMC12014847; doi:10.1007/s11214-025-01166-6)
Supplement: Supplementary file 1 — Table S1 is provided as a supplementary spreadsheet including characteristics of magnetospheric waves at discrete frequencies, particularly: paper’s reference number, author/year, reported frequency, data and time of the single-event/statistical-analysis, instrument(s), sampling time, time interval length, frequency range, frequency resolution, location (\documentclass[12pt]{minimal} \usepackage{amsmath} \usepackage{wasysym} \usepackage{amsfonts} \usepackage{amssymb} \usepackage{amsbsy} \usepackage{mathrsfs} \usepackage{upgreek} \setlength{\oddsidemargin}{-69pt} \begin{document}$\theta _{a}$\end{document}θa, MLT), pre-processing step, spectral analysis procedure, general comments. (XLSX 45 kB) [file 11214_2025_1166_MOESM1_ESM.xlsx]

## Sheet: Sheet1
Article title: "Simultaneous Occurrence of Magnetospheric Fluctuations at Different Discrete Frequencies (f ≈ 1 – 5 mHz): A Review"
Journal name: Space Science Reviews
Author names: Di Matteo, S. and Villante, U.
Affiliations: 1 Department of Physics, Catholic University of America, 620 Michigan Ave NE, Washington, 20064, DC, USA. 2 Heliophysics Division, NASA - Goddard Space Flight Center, 8800 Greenbelt Rd, Greenbelt, 20771, MD, USA. 3 Department of Physical and Chemical Science, University of L’Aquila, via Vetoio, Coppito, L’Aquila, 67100, Italy. 4 Consorzio di Ricerca in Astrogeofisica, via Vetoio, Co…
Contacts: simone.dimatteo@nasa.gov, umberto.villante@aquila.infn.it
Table S1. The characteristics of magnetospheric waves at discrete frequencies.
[#]	YEAR	Author(s)	<1.0 mHz	1.1–1.4 mHz	1.5–1.7 mHz	1.8–2.0 mHz	2.1–2.4 mHz	2.5–2.8 mHz	2.9–3.0 mHz	3.1–3.5 mHz	>3.5 mHz	Date	Data	∆t [s]	DT [min]	frange [mHz]	𝜹f [mHz]	Location (Θa, MLT)	Detrend / Filtering	Procedure	Comments/Notes
[1]	1991	Ruohoniemi et al.		1.3		1.9		2.6–2.9				Jan. 11, 1989 04:00–07:00 UT	HF radar at Goose Bay	96	51.2	0.3–5.2	0.32	Θa=69.1°–70.7° 00:20–03:20 MLT	mean and linear detrend	FFT with Hanning window	One day: Jan. 11, 1989; solar maximum
[2]	1991	Samson et al.		1.3		1.9		2.6				Sep. 28, 1988 07:30–08:30 UT	HF radar at Goose Bay	96	60	0.1–5.2	0.28	Θa=72.5°–73° 03:50–04:50 MLT	linear detrend	Hanning window on the full lagged covariance function	6 selected days between 02:00–09:00 UT (Sep. 28, 1988; Sep. 29, 1988; Oct. 2, 1988; Jan. 11, 1989; Dec. 7, 1989; Dec. 8, 1989) but detailed analysis of 2 days; solar maximum; 1 < Kp < 3–
				1.3		1.9						Sep. 29, 1988 04:15–05:15 UT		96	60	0.1–5.2	0.28	Θa=72.0°–72.4° 00:35–01:35 MLT
				1.3		1.9		2.6				Sep. 28, 1988 05:30–08:30 UT	CANOPUS, 3 components at BACK, FCHU, ISLL, RANK	5	180	0.1–5.2	0.09	Θa=68.7°–73.7° 22:30–01:30 MLT	high pass 0.8 mHz Butterworth filter	Minimum prediction error and pure state power spectra
				1.3		1.9						Sep. 29, 1988 04:00–05:00 UT		5	60	0.3–5.2	0.28	Θa=64.9°–73.7° 21:00–22:00 MLT
[3]	1992	Samson et al. (a)		1.3		1.9		2.6–2.7		3.2–3.4		Sep. 28, 1988; Sep. 29, 1988; Oct. 2, 1988; Jan. 11, 1989; Dec. 7, 1989; Dec. 8, 1989; 02:00–10:00 UT	HF radar at Goose Bay	96	180	0.1–5.2	0.09	Θa=69.0°–71.5° 22:20–06:20 MLT		FFT	Kp 1–3; 6 segments analyzed; mention occurrence of spectral peaks at 0.6–0.8 mHz; same days as paper #2
[4]	1992	Samson et al. (b)		1.3	1.6	1.9		2.6				Sep. 28, 1988 05:00–08:00 UT	HF radar at Goose Bay	96	180	0.1–5.2	0.09	Θa=72.5˚–73.0˚ 01:30–04:30 MLT	linear detrend	Hanning window on the full lagged covariance function	same days as paper 2; December 8, 1989, event in relation to substorm expansive phase and intensification; CANOPUS stations: BACK, ESKI, FCHU, GILL, ISLL, PINA, RANK; scanning photometer at GILL
				1.3		1.9				3.3		Dec. 8, 1989 05:30–08:30 UT		96	180	0.1–5.2	0.09	Θa=69.0˚–70.5˚ 02:00–05:00 MLT
				1.3		1.9		2.7		3.4		Sep. 28, 1988 04:00–08:00 UT	CANOPUS, 3 components at 7 stations	5	180	0.1–5.2	0.09	Θa=68.7°–73.7° 21:00–01:00 MLT	linear detrend plus high pass 0.8 mHz Butterworth filter	Minimum prediction error and pure state power spectra
				1.3		1.9				3.3		Dec. 8, 1989 05:30–08:30 UT		5	180	0.1–5.2	0.09	Θa=67.4˚–71.0˚ 22:30–01:30 MLT
				1.2		1.8		2.6				Dec. 8, 1989 05:30–08:30 UT	Meridian scanning photometer	30	180	0.1–5.2	0.09	Θa≈68˚ 22:30–01:30 MLT	linear detrend and high pass 0.8mHz Butterworth filter	Hanning window on lagged covariance function
[5]	1992	Walker et al.	0.8	1.3		1.9		2.7		3.3		Jan. 11, 1989 04:15–07:55 UT	HF radar at Goose Bay	96	400	0.1–5.2	0.04	Θa=69.0˚–73.0˚ 00:43–4:23 MLT	Mean and linear detrend; bandpass filtered around the frequency of interest	FFT with Hanning window, Analytical signal (FFT, amplitude and phase from Hilbert transform)	Jan. 11, 1989 (paper 1)
[6]	1992	Boulet et al.		1.3		1.9		2.6				entire 1990	CANOPUS 3 components at seven sites							power spectra	nightside and seasonally averaged spectra
[7]	1994	Samson and Rankin		1.3		1.8–1.9		2.7		3.3–3.4		Jan. 11, 1989 04:00–06:00 UT	HF radar at Goose Bay	96	120	0.2–5.0	0.14	Θa=69.0°–71.5° 00:30–02:30 MLT	Bandpass filtered around the frequency of interest	Analytical signal (FFT, amplitude and phase from Hilbert transform)	Jan. 11, 1989 (paper 1)
[8]	1994	Ziesolleck and McDiarmid				1.9				3.4	4.7	Jan. 1, 1993 12:30–14:30 UT	CANOPUS 3 components at eleven sites	5	120	1.0–6.0	0.14	Θa=60.7°–73.2˚ 05:30–07:30 MLT	60 min sliding mean, 0.5 mHz high–pass	minimum degree of polarization spectral estimator, pure state power spectra	21 day of Jan. 1993 show similar characteristics; afternoon events not consistent with FLR; 2<Kp<3+; descending phase
							2.2				4	Jan. 1, 1993 14:35–16:35 UT		5	120	1.0–6.0	0.14	Θa=60.7°–73.2° 07:35–09:35 MLT
						1.8		2.5				Jan. 1, 1993 16:30–18:30 UT		5	120	1.0–6.0	0.14	Θa=60.7°–73.2° 10:30–12:30 MLT
					1.5	1.9		2.6				Jan. 1, 1993 00:30–02:30 UT		5	120	1.0–6.0	0.14	Θa=60.7°–73.2° 17:30–19:30 MLT
[9]	1995	Ziesolleck and McDiarmid		1.3		1.9		2.6		3.4		entire 1993	CANOPUS 3 components at BACK, FCHU, RABB, CONT, FSIM	5	120	1.0–6.0	0.14	Θa=67.4°–73.3° 00:00–24:00 MLT	30 min sliding mean	pure state power spectra, 60 min step size	peaks selected by means of pure state power spectral density (power greater than 20% of the maximum power) and degree of polarization (above 0.7); this analysis include highly polarized waves not necesseraly associated with large power; each row indicates alternative set of discrete frequencies; descending phase
				1.1		1.9	2.1		3		4	alternative set of discrete frequencies
					1.5		2.3		3		4.3
					1.5		2.3		3		3.7
[10]	1995	Fenrich et al.		1.3		1.9						Sep. 28, 1988 07:30–08:50 UT	HF radar at Goose Bay	100	53.3	0.3–5.0	0.31	Θa=72.4˚–73.5˚ 04:00–05:20 MLT	detrended and high pass filtered	FFT to identify frequency of power spectra peaks; 0.6 mHz band–pass filter around the frequency of interest and analytical signal (Hilbert transform)	Kp = 1; MLT approximated; solar maximum
			1		1.6	1.9						Sep. 30, 1988 06:30–08:10 UT	HF radar at Goose Bay	100	53.3	0.3–5.0	0.31	Θa=73.5˚–74.0˚ 03:00–04:40 MLT			Kp = 2+; MLT approximated; solar maximum
			0.8	1.3		1.9		2.6		3.3		Jan. 1, 1989 05:50–07:00 UT	HF radar at Goose Bay	100	53.3	0.3–5.0	0.31	Θa=69.4˚–72.5˚ 02:20–03:30 MLT			Kp = 1+; MLT approximated; solar maximum
			0.8	1.3		1.9						Oct. 14, 1989 03:00–04:30 UT	HF radar at Goose Bay	100	53.3	0.3–5.0	0.31	Θa=69.4˚–70.4˚ 23:30–01:00 MLT			Kp = 0+; MLT approximated; solar maximum
				1.3	1.6	1.9		2.5			3.6	Oct. 6, 1993 22:00–23:40 UT	HF radar at Saskatoon	100	53.3	0.3–5.0	0.31	Θa=71.7˚–73.2˚ 15:45–17:25 MLT			Kp = 3– ; MLT approximated; descending phase
				1.3	1.5	1.9		2.5				Oct. 18, 1993 18:40–22:10 UT	Saskatoon	100	53.3	0.2–5.0	0.31	Θa=72.5˚–72.8˚ 12:25–15:55 MLT			Kp = 1; MLT approximated; descending phase
													Kapuskasing	100	106.6	0.2–5.0	0.16
						1.9						Nov. 18, 1993 15:50–17:30 UT	HF radar at Saskatoon	100	53.3	0.3–5.0	0.31	Θa≈68.2˚ 09:35–11:15 MLT			Kp = 6; MLT approximated; descending phase
						1.9						Dec. 16, 1993 03:20–04:50 UT	HF radar at Kapuskasing	100	53.3	0.3–5.0	0.31	Θa≈70.2˚ 21:05–22:35 MLT			Kp = 4–; MLT approximated; descending phase
				1.3								Dec. 29, 1993 00:00–01:40 UT	HF radar at Kapuskasing	100	53.3	0.3–5.0	0.31	Θa≈73.3˚ 17:45–19:25 MLT			Kp = 1; MLT approximated; descending phase
								2.8				Jan. 11, 1994 13:20–15:00 UT	HF radar at Saskatoon	100	53.3	0.3–5.0	0.31	Θa≈69.8˚ 07:05–08:45 MLT			Kp = 3–; MLT approximated; descending phase
						1.9		2.5–2.6				Feb. 2, 1994 00:00–01:50 UT	HF radar at Kapuskasing	100	53.3	0.3–5.0	0.31	Θa=70.2˚–72.3˚ 17:45–19:35 MLT			Kp = 1–; MLT approximated; descending phase
							2.2					Feb. 5, 1994 15:00–16:50 UT	HF radar at Goose Bay	100	106.6	0.2–5.0	0.16	Θa≈70.2˚ 11:30–13:20 MLT			Kp = 4; MLT approximated; descending phase
[11]	1995	Shimazu et al.								3.3	4.7, 5.9, 7.1	Sep. 27, 1978 15:00–15:30 UT	Scandinavian magnetometer 3 components	10	30	0.6–10.0	0.56	Θ=65.2˚ 18:04–18:34 MLT (KIR)		visual inspection: duration over an hour and amplitude over 10 nT; FFT	24 events at Kiruna between April and December 1978 (one event in detail); Kp = 5+; high speed SW (620 km/s); ascending phase
													North America magnetometer 3 components	10	30	0.6–10.0	0.56	Θ=64.9˚–68.1˚ 03:27–07:00 MLT (COL, FSP, FSM)
[12]	1997	Provan and Yeoman			1.6	1.8		2.4–2.8		3.2		16 days, 1981–1989 01:45–02:45 UT	SABRE radar at Wick	20	60	1.0–7.0	0.28	Θa=61°–67° 02:00–03:10 MLT	high–pass filtered for f>1 mHz, mean and linear trend removed	FFT with 10% cosine bell	16 days between 1981–1989 from visual inspetion; analysis based on the average of all spectra; descending phase and solar maximum
[13]	1997	Villante et al.		1.0–1.3		1.8–2.0			2.7–2.9	3.2–3.5	3.9–4.1 4.5–4.7	six days 00:00–24:00 UT	H and D component at Terra Nova Bay (Antarctica)	60	180	0.7–5.0	0.09	Θ≈77.3° S Θa≈80° S 00:00–24:00 MLT		Maximum Entropy Method (MEM)	three austral summers: Dec. 25, 1988 - Feb. 11, 1989, Nov. 12, 1989 - Feb. 12, 1990, Nov. 13, 1990 - Feb. 13, 1991; solar maximum
[14]	1997	Chisham and Orr					2.0–2.4			3.1	3.9, 4.9	≈1988	United Kingdom Sub–Auroral Magnetometer Network (SAMNET)	5	not fixed	1.6–6.0	0.2	Θa=51.0°–61.3° MLT=03:00–21:00		complex demodulation	129 events selected by eye according to their amplitude (>3 nT), duration (3 wave cycles) and occurrence at all stations; FLR/compressional waves dominate in the morning/afternoon sector; solar maximum
[15]	1997	Francia and Villante		1.2–1.4		1.8–2.0		2.4–2.6			3.4–3.6 4.2	1985–1986 entire day	H and D component at AQU	60	180	0.3–5.0	0.09	Θa≈36.2° 00:00–24:00 MLT		MEM, average power spectra	solar minimum (1985–1986; 1658 daytime spectra) and maximum (1989 – 1990; 2152 daytime spectra); H/D ratio enhancements at 0.5–2.0 mHz in the nighttime
			0.7			1.9						1989–1990 entire day
[16]	1998	Prikryl et al.	0.8	1.3	1.7	2		2.4	2.9			Jan. 24, 1996 14:10–17:20 UT	Wind IMF	60	190	0.8–4.0	0.13	solar wind	detrended by substracting running average over 20 min	pure state power spectra; FFT	IMF fluctuations drive strongest response at ground in the noon sector near the cusp; geomagnetic station from CANOPUS, Greenland Array, Geolocical Survey of Canada; solar minimum
			0.8	1.1, 1.3	1.7	2		2.4	2.9				Wind PSW	60	190	0.8–4.0	0.13	solar wind
			0.8	1.1, 1.3	1.7				2.9			Jan. 24, 1996 14:30–17:40 UT	Geotail Electric /Magnetic field	12	190	0.8–4.0	0.13	magnetosheath
			0.8/0.9	1.1	1.4, 1.6	1.9		2.4–2.5	3			Jan. 24, 1996 14:30–17:40 UT	GOES 8/9 B magnitude	60	190	0.8–4.0	0.13	09:27–12:27 MLT 05:27–08:27 MLT
					1.3, 1.4	2		2.4				Jan. 24, 1996 14:30–17:40 UT	Stokkseyri HF radar	120	190	0.8–4.0	0.13	Θ=70˚–77˚ 08:30–16:40 MLT
			0.8,0.9	1.1	1.4, 1.6	1.9		2.4–2.5	3			Jan. 24, 1996 14:30–17:40 UT	geomagnetic stations	60	190	0.8–4.0	0.13	Θ=53.9˚–87.1˚ 03:40–15:18 MLT
[17]	1998	Villante et al.	1	1.4		1.8	2.4					Jan. 11, 1997 00:00–04:00 UT	H and D at AQU	60	240	0.8–5.0	0.07	Θa≈36.2˚ 01:40–05:40 MLT		50 filters on logarithmically equispaced frequencies, MEM	approximated 𝜹f (not explicit in the paper); passage of the Jan. 10, 1997 magnetic cloud, southward IMF; solar minimum
			1	1.4		1.8	2.2					Jan. 11, 1997 00:00–04:00 UT	H and D at TNB	60	240	0.8–5.0	0.07	Θa≈80.0˚ S 15:54–19:54 MLT
[18]	1999	Lepidi et al.					2.1–2.2				3.6–3.7 4.7–4.8	Apr. 11, 1997 17:00–19:00 UT	H and D at AQU	1	120	1.6–5.0	0.13	Θa≈36.2˚ 18:40–20:40 MLT		MEM	approximated 𝜹f (not explicit in the paper); passage of the Apr. 11, 1997 magnetic cloud, northward IMF; solar minimum
							2.1–2.2				3.6–3.7 4.7–4.8		H and D at TNB	30	120	1.6–5.0	0.13	Θa≈80.0˚ S 08:54–10:54 MLT
							2.1–2.2				3.6–3.7		GOES 8 GOES 9	60	120	1.6–5.0	0.13	12:00–14:00 MLT 08:00–10:00 MLT
[19]	1999	Lessard et al.		1.4	1.7		2.1					Dec. 13, 1990 09:00–13:30 UT	CRRES magnetic and electric field	60	270	0.1–8.0	0.06	Θa=63.0˚–65.4˚ 00:00–04:00 MLT	remove background field estimated by sliding linear fitting over 30 min	FFT with Hanning window	following substorm onset and intensification; scanning photometr at Gillam; descending phase
							2.1					Dec. 13, 1990 10:00–13:30 UT	GOES 7	60	210	0.1–8.0	0.08	03:10–06:40 MLT	detrended by substracting sliding average of 30 min
				1.4	1.7		2.1					Dec. 13, 1990 08:00–13:00 UT	Geomagnetic CANOPUS	5	300	1.0–5.0	0.06	Θa=67˚–69˚ 01:25–06:25 MLT
				1.3		1.8	2.1					Dec. 13, 1990 09:30–12:00 UT	Scanning Auroral photometers	60	150	0.5–8.0	0.11	Θa=66˚–69˚ 02:52–05:22 MLT
[20]	1999	Mathie et al., (b)		1.2–1.4		1.8–2.0		2.4–2.6		3.2–3.4	4.0–4.2	March 1994, 1995, 1996	H component at IMAGE array	10	90	1.0–5.0	0.18	Θa=56.8°–76.0° 06:00–18:00 MLT	high–pass filtered at 1 mHz	bandpass filtered around frequency peak observed in power spectra (FFT) followed by complex demodulation of the filtered time series	intervals visually selected from unfiltered time series; 137 events visually selected when persisting at least four wave cycles; descending phase and solar minimum
[21]	2001	Villante et al.		1.1	1.7-1.8		2.3	2.8			3.7	1997–1998 entire day	H and D at AQU	60	180	0.1–8.3	0.09	Θa≈36.2˚ 00:00–24:00 MLT		MEM	average of 5434 spectra at AGU; a mode at f≈1.9 mHz was simultaneously observed at AQU, GOES9, and TNB; ascending phase
[22]	2002	Stephenson and Walker		1.3		1.9	2.3	2.7		3.2–3.3		Apr. 28-29, 1997 20:00–06:00 UT	Wind PSW, NSW, VSW, Bx, By, Bz	90	360	1.0–5.0	0.05	solar wind	mean removed	FFT with Hanning window	solar minimum
				1.3		1.9	2.3	2.7		3.2–3.3			SHARE HF Radar	20	360	1.0–5.0	0.05	Θa=66°–70° 21:25–04:55 MLT
[23]	2002	Kepko et al.	0.7	1.4		2		2.7				Feb. 5, 2000 15:45–18:30 UT	Wind PSW	96	245	0.1–4.0	0.07	solar wind		FFT	visual inspection, ascending phase
													|B| GOES 10	60	245	0.1–4.0	0.07	06:30–09:15 MLT
			0.4, 0.7, 1.0	1.3								Apr. 27, 2000 01:52–05:00 UT	Wind PSW	96	188	0.1–3.0	0.09	solar wind
													|B| GOES 10	60	188	0.1–3.0	0.09	16:52–20:00 MLT
[24]	2003	Kepko and Spence	0.2, 0.6		1.7							Jun. 15, 1999 14:10–16:55 UT 12:18–21:06 UT	Wind NSW	96	165	0.1–5.0	0.1	solar wind		FFT averaged over running window of 3 points	visual identification of events with high correlation between density at Wind and Bz at GOES–8 (dayside sector); ascending phase
													Bz at GOES 8	60	528	0.1–2.0	0.03	09:10–11:55 MLT 07:18–16:06 MLT
			0.3, 0.7	1.2–1.3	1.7							Feb. 4, 1997 12:30–22:30 UT	Wind NSW	96	600	0.1–3.0	0.03	solar wind			Similar in the X component at the Learmonth station and detrended Bx at Polar
													Bz at GOES 8	60	600	0.1–3.0	0.03	07:30–17:30 MLT
			0.6	1.3		1.9	2.4					Nov. 29, 1996 15:00–17:00 UT	Wind NSW	96	120	0.2–5.0	0.14	solar wind			solar minimum
													Bz at GOES 8	60	120	0.2–5.0	0.14	10:15–12:15 MLT
			0.8		1.5							Sep. 21, 1997 16:10–18:10 UT	Wind NSW	96	120	0.2–5.0	0.14	solar wind			ascending phase
													Bz at GOES 8	60	120	0.2–5.0	0.14	11:18–13:18 MLT
			0.6, 1.0	1.3		1.8						Aug. 3, 1998 14:00–18:10 UT	Wind NSW	96	250	0.1–5.0	0.07	solar wind			ascending phase
													Bz at GOES 8	60	250	0.1–5.0	0.07	09:00–13:10 MLT
[25]	2003	Baker et al.	continuous distribution									1989–1999 00:00–24:00 UT	CANOPUS, 3 components from Churchill line stations	5	45	1.7–6.7	0.17	Θa=61.2°–73.7° 00:00–24:00 MLT		FFT with Hanning window; pure state filtering technique	intervals selected visually; according to amplitude and duration; frequency of events: central frequency of the enhanced band; event with simultaneous multiple frequencies excluded from the polarization analysis; 1989–1999; 50% of coverage; 3334 events
[26]	2006	Eriksson et al.	0.8–1.4			2.0–2.6						Apr. 18–19, 2000	ACE; SHARE radar	60	200	0.8–4.4	0.08	Θa=67.7˚ S–69.4˚ S midnight/morning LT	bandpass filtered in four frequency bands	complex demodulation and correlation in each frequency band; FFT with Hanning window	10 events in 10 days visually detected from SuperDARN summary plots; ACE data resampled to common time resolution; high correlation with solar wind dynamic pressure (except April 2000, 19); no information on exact time interval or MLT; we report the frequency bands of highest correlation between ACE and SHARE HF radar in all events; solar maximum
												Feb. 12, 2001	ACE; SHARE radar	120	200	0.8–4.4	0.08	Θa=65.6˚ S–67.2˚ S midnight/morning LT
												Apr. 24-25, 2001	ACE; SHARE radar	60	200	0.8–4.4	0.08	Θa=67.4˚ S–69.9˚ S midnight/morning LT
												Apr. 30, 2001	ACE; SHARE radar	120	200	0.8–4.4	0.08	Θa=68.1˚ S–70.9˚ S midnight/morning LT
												May 4–5, 2001	ACE; SHARE radar	120	200	0.8–4.4	0.08	Θa=66.7˚ S–69.9˚ S midnight/morning LT
												Jun. 9, 2001	ACE; SHARE radar	60	200	0.8–4.4	0.08	Θa=66.9˚ S–69.4˚ S midnight/morning LT
												Sep. 17, 2001	ACE; SHARE radar	120	200	0.8–4.4	0.08	Θa=66.7˚ S–68.8˚ S midnight/morning LT
[27]	2006	Villante et al.		1.4				2.2			4.2	Apr. 3, 2004 13:14–14:14 UT	ACE Bx	16	60	0.3–8.0	0.28	solar wind	data differenced	Welch method	solar wind driven; descending phase
				1.4					3		4.2		ACE Vsw	64	60	0.3–8.0	0.28	solar wind
			0.8						3		4		ACE NSW	64	60	0.3–8.0	0.28	solar wind
				1.4				2.2–2.5			4.2	Apr. 3, 2004 14:18–15:18 UT	SEGMA H component	1	60	0.3–8.0	0.28	Θa=33.4˚–42.8˚ 15:00–16:00 MLT
[28]	2007	Villante et al.		1.3			2.2			3.2		Aug. 1, 1998 17:30–19:30 UT	Wind BIMF NSW	60	120	0.7–5.0	0.14	solar wind	data differenced	Welch method, coherence analysis with 8 degrees of freedom, averaging over four intervals of 30 min	nine events; Wind data resampled to a common time resolution; ascending phase and solar maximum
													GOES 8 GOES 10	60	120	0.7–5.0	0.14	12:30–14:30 MLT 09:45–11:45 MLT
													AQU H and D component	60	120	0.7–5.0	0.14	Θa≈36.2˚ 19:07–21:07 MLT
			1									Aug. 1, 1998 19:30–21:30 UT	Wind NSW	60	120	0.7–5.0	0.14	solar wind
													GOES 8 GOES 10	60	120	0.7–5.0	0.14	14:30–16:30 MLT 11:54–13:54 MLT
													AQU H and D component	60	120	0.7–5.0	0.14	Θa≈36.2˚ 21:07–23:07 MLT
							2.1			3.5		Jun. 8, 2000 12:30–14:30 UT	Wind BIMF NSW	60	120	0.7–5.0	0.14	solar wind
													GOES 8 GOES 10	60	120	0.7–5.0	0.14	07:15–09:15 MLT 03:10–05:10 MLT
													AQU H and D component	60	120	0.7–5.0	0.14	Θa≈36.2˚ 14:07–16:07 MLT
			1				2.3	2.7				Nov. 7, 2000 19:30–21:30 UT	AQU H and D component	60	120	0.7–5.0	0.14	Θa≈36.2˚ 21:07–23:07 MLT
				1.2				2.6	2.9			Apr. 13, 2001 13:30–15:30 UT	AQU H and D component	60	120	0.7–5.0	0.14	Θa≈36.2˚ 15:07–17:07 MLT
			1									Jun. 26, 2001 19:30–21:30 UT	AQU H and D component	60	120	0.7–5.0	0.14	Θa≈36.2˚ 21:07–23:07 MLT
			0.9	1.4								Sep. 18, 2001 17:00–19:00 UT	AQU H and D component	60	120	0.7–5.0	0.14	Θa≈36.2˚ 18:37–20:37 MLT
							2.2	2.7				Nov. 5, 2001 15:00–17:00 UT	AQU H and D component	60	120	0.7–5.0	0.14	Θa≈36.2˚ 16:37–18:37 MLT
								2.5			4.0, 4.5	Mar. 20, 2002 15:15–17:15 UT	GOES 8 GOES 10	60	120	0.7–5.0	0.14	10:10–12:10 MLT 06:00–08:00 MLT
													AQU H and D component	60	120	0.7–5.0	0.14	Θa≈36.2˚ 16:52–18:52 MLT
[29]	2007	Lee et al.						2.8				Mar. 24, 1991 08:15–09:15 UT	CANOPUS, GREENLAND, WDC, IMAGE, SAMNET, and 210° MM magnetometer	N/A	60	1.0–6.0	0.28	Θa=58˚–74˚ 05:26–12:24 MLT 12:49–16:49 MLT	high–pass filtered at 1 mHz	FFT with Hanning window	data sampling time was not reported; main phase of the geomagnetic storm of Mar. 24, 1991; descending phase
						1.9						Mar. 24, 1991 10:10–11:10 UT		N/A	60	1.0–6.0	0.28	Θa=60˚ 07:21–14:19 MLT
					1.7							Mar. 24, 1991 12:00–13:40 UT		N/A	60	1.0–6.0	0.28	Θa=61˚ 12:49–16:49 MLT
[30]	2008	Liou et al.				1.8					3.5, 4.8, 7.7	Sep. 26, 1999 19:00–20:42 UT	Latitudinally Integrated Polar UVI intensity at 160–180 nm	36.8	102	0.2–13.6	0.16	Θ=60˚–90˚ 02:00–11:00 MLT		FFT	auroral pulsation power maximizes at 06–12 MLT; ascending phase
						2							ACE, PSW					solar wind		visual inspection
					1.5								Geotail magnetic field					plasma sheet, footpoint Θ=65.2˚ 02:36 MLT
						2					3.0-4.0		210˚ MM magnetometer, H component					Θ=29.4˚–70.3˚ 03:56–06:16 MLT
[31]	2009	Viall et al.	0.7	1.4		2					4.8	1995–2005	Wind, NSW	100	360	0.5–5.0	0.05	solar wind		MTM and F–test, 10 min shift, 95% level	magnetospheric 6hr field interval centered within one hour of local noon, bootstrap method for occurrence rate significance
			1		1.5	1.9		2.8		3.3	4.4		Bz GOES 8/10	60	360	0.5–5.0	0.05	05:00–19:00 LT
[32]	2009	Plaschke et al. (b)		1.3		1.9		2.5		3.1	4.1	Feb. to Sep. 2007	THEMIS magnetic field and plasma					magnetopause		oscillation periods from spline profile of magnetopause crossings	6697 magnetopause crossings transformed into aberrated coordinate system; 452 subgroups for individual application of spline interpolations
[33]	2009	Mthembu et al.	0.6	1.3	1.5	1.9						Nov. 11, 2002 06:00–08:00 UT	HF radar at Goose Bay	120	120	0.2–4.0	0.14	Θa=68.5°–74.0° 02:20–04:20 MLT		FFT	stronger activity at 03:20–04:05 MLT; ≈ 1.9 mHz in VSW at Wind; correspondence with PSW pulses, solar maximum
[34]	2010	Stephenson and Walker				1.9	2.1					Jun. 7, 2000 01:00–20:00 UT	Wind, VSW	60	19 h	1.5–4.0	0.15	solar wind		MTM, coherence and cross phase analysis of SW velocity and radar	solar maximum
						1.9	2.1						ACE, VSW	64	19 h	1.5–4.0	0.15	solar wind
						1.9	2.1					Jun. 7, 2000 02:30–19:00 UT	SHARE radar at Sanae	120	16.5 h	1.5–4.0	0.17	Θa≈66˚ S 00:45–17:15 MLT
[35]	2013	Kokubun				1.9		2.5		3.3	4.5	1995–2000 Geotail statistical analysis	Geotail: mag and plasma	12	52	0.3–10.0	0.32	outer magnetosphere forenoon and afternoon	MFA from sliding averages of 125 points	FFT; only major spectral peak per interval	visual inspection of plasma flow variations with amplitudes larger than 30 km/s (330 events); discrete frequencies more obvious in the morning than the afternoon sector; ascending phase
						1.9		2.6				Feb. 9, 1999 12:35–13:27 UT	Geotail	12	52	0.3–10.0	0.32	outer magnetosphere	Geotail: MFA from sliding averages of 125 points; ground stations: detrend by sliding 31 min average	FFT	common events at Geotail and 30 geomagnetic stations
													geomagnetic stations	60	52	0.3–8.3	0.32	Θa=72.3˚–78.6˚ 05:26–07:26 MLT 12:33–17:03 MLT
							2.2			3.1	3.8	May 19, 1999 13:50–14:42 UT	Geotail	12	52	0.3–10.0	0.32	outer magnetosphere			common events at Geotail and 30 geomagnetic stations; max substorm phase
													geomagnetic stations	60	52	0.3–8.3	0.32	Θa=65.2˚–73.5˚ 07:02–10:30 MLT 11:38–17:42 MLT
					1.6			2.6		3.2	4.2–4.3	Mar. 7, 1999 13:35–16:37 UT	Geotail	12	52	0.3–10.0	0.32	outer magnetosphere			common events at Geotail and 30 geomagnetic stations; development of substorm
													geomagnetic stations	60	52	0.3–8.3	0.32	Θa=66.8˚–78.7˚ 06:47–14:07 MLT
							2.2			3.2	3.8, 4.2	May 14, 1999 04:20–06:50 UT	Geotail	12	52	0.3–10.0	0.32	dawn flank outer magnetoshere			substorm growth phase, no clear ground signature
													geomagnetic stations	60	52	0.3–8.3	0.32
							2.1		2.9	3.4	3.8	Aug. 20, 1999 17:20–18:12 UT	Geotail	12	52	0.3–10.0	0.32	outer magnetosphere			common events at Geotail and 30 geomagnetic stations; 2.9 mHz forenoon and 3.4 mHz afternoon side;
													geomagnetic stations	60	52	0.3–8.3	0.32	Θa=65.2˚–78.6˚ 10:35–14:03 MLT 14:53–16:33 MLT
					1.6					3.5		Dec. 13, 1999 17:25–18:17 UT	Geotail	12	52	0.3–10.0	0.32	outer magnetosphere			common events at Geotail and 30 geomagnetic stations
													geomagnetic stations	60	52	0.3–8.3	0.32	Θa=66.1˚–78.6˚ 11:37–15:47 MLT 20:01–21:41 MLT
[36]	2013	Villante et al.		1		1.9	2.1–2.2	2.7–2.8		3.4–3.6	4.6–5.0	Mar. 28, 2001 02:30–04:30 UT	ACE: mag and plasma	16; 64	120	0.3–8.0	0.14	solar wind	GOES data in MFA components from 20 min window	FFT	polarization pattern evaluated through cross–spectral analysis between H and D over 2 hr; solar maximum
							2.4			3.2	4.2		GOES 8	60	120	0.3–8.0	0.14	21:20–23:20 MLT
					1.6			2.5–2.7			3.5–3.7		GOES 10	60	120	0.3–8.0	0.14	17:20–19:20 MLT
			0.8–1.0					2.7–2.9			4.7		INTERMAGNET 76 stations, H and D component	60	120	0.3–8.0	0.14	|Θa|≈70˚–83˚ 13:00–22:00 MLT
						1.9		2.6		3.4–3.6	4.7			60	120	0.3–8.0	0.14	|Θa|<70˚ 13:00–22:00 MLT
			1				2.2–2.4				4.7			60	120	0.3–8.0	0.14	|Θa| ≈ 48˚–65˚ 03:30–11:30 MLT
			1			1.9	2.2–2.4	2.6–2.7		3.5–3.6	4.7			60	120	0.3–8.0	0.14	|Θa|<48˚ 03:30–11:30 MLT
							2.1–2.4	2.6			3.5–3.9 4.7			60	120	0.3–8.0	0.14	Θa=30˚S–85˚ 23:00–02:00 MLT
[37]	2013	Archer et al.	0.7	1.1								Jun. 18 to Oct. 6, 2008	THEMIS	3	120	0.2–167	0.14	magnetopause		FFT with Hann window; Morlet wavelet transform	amplitude of the dynamic pressure enhancement greater than 20% of the background total pressure (dynamic + ion thermal + magnetic); 130 events
													GOES	0.5	120	0.2–167	0.14	10:30–13:30 MLT	GOES data in MFA system
[38]	2015	Archer and Plaschke	0.6	1.3		1.9		2.6		3.2		2001 - 2013	OMNI database	300				subsolar magnetopause		Time of flight calculation of eigenfrequency	Set of magnetopause surface waves harmonic for northward IMF and nonstorm times
[39]	2015	Norouzi-Sedeh et al.			1.6		2.1		2.9	3.3	4.0–6.0	Jan. 2006 to Jun. 2009	TIGER HF radars	10	100	0.5–30.0	0.17	Θa=55˚ S–85˚ S 13:00–23:00 MLT	median detrend from 10 min window	FFT followed by MEM	1 s geomagnetic data at MCQ were resampled at 10 s; 194 events; solar minimum
			0.8	1.2	1.7		2.1	2.6		3.1			H component at MCQ	10	180	0.5–30.0	0.09	Θa≈64.3˚ S 09:30–21:30 MLT (mainly)	Butterworth filter at 0.5–30 mHz
[40]	2016	Villante et al.			1.5–1.8					3.1–3.3	4.1–4.6 5.9–6.1	Apr. 4, 2001 14:25–15:33 UT	ACE: mag and plasma	16; 64	68	0.5–7.7	0.52	solar wind		Welch method with Hann window	evidence of FLR at 69.5˚ (3.3–3.5 mHz), 66.3˚ (4.4–4.6 mHz), 63.1˚ (5.9–6.2 mHz) at 06:00–7:30 MLT; solar maximum
					1.5–1.8					3.3–3.6		Apr. 4, 2001 14:58–16:06 UT	GOES 8	60	68	0.5–7.7	0.52	09:58–11:06 MLT	MFA from 20 min average	Welch method with Hann window
				1.3–1.8						3.3–3.6	5.9–6.4		GOES 10	60	68	0.5–7.7	0.52	05:58–07:06 MLT
					1.5–1.8					3.3–3.6	4.4–4.6 5.9–6.2		INTERMAGNET 77 stations	60	68	0.5–7.7	0.52	Θa=64.4˚ S–73.9˚ 00:00–24:00 MLT	differenced	Welch method, Hann window
[41]	2016	De Lauretis et al.				2						Mar. 27, 2013 18:00–19:00 UT 20:45–21:45 UT	Geotail: PSW	100	60	1.0–5.0	0.28	solar wind		FFT smoothed with traingular filter of five points; Morlet wavelet analysis	Note different MLT location for the two event for radar observations; approaching solar maximum
						2				3.0–4.0			SuperDARN at SPS	60	60	1.0–7.0	0.28	Θa≈76˚ S 06:00–07:00 MLT Θa≈75˚ S 09:45–10:45 MLT
						2				3.3	3.9		Geomagnetic at TNB	1	60	1.0–7.0	0.28	Θa≈80.0˚ S 10:00–11:00 MLT 12:45–13:45 MLT
[42]	2016	Klibanova et al.							2.9		4.4–4.7	Jul. 14, 2012 18:00–18:30 UT	ACE Bx	16	30	1.7–6.7	0.56	solar wind	High pass filter at ≈0.8 mHz	FFT	Related to SSC; 2.9 mHz at polar cap and low latitudes; 4.4 mHz dayside sector below magnetopause projection
									2.9		4.4–4.7		Geomagnetic at 34 stations	1; 10	30	1.7–6.7	0.56	Θa≈14.6˚–82.6˚ 06:40–22:05 MLT
[43]	2017	Di Matteo and Villante				1.7–1.9		2.7–3.4			3.9–4.4	1998–2008	ACE: NSW	64	68.3	1.2–4.9	0.24	solar wind	linear detrend	Welch and MTM at 92.5% level	201 solar wind streams followind interplanetary shock
[44]	2018	Di Matteo and Villante			1.5–1.7		2.2–2.4				3.9–4.2 4.2–4.7	1998–2008	GOES 9,10,11 magnetic field	60	68	1.2–4.9	0.24	01:00–23:00 MLT	MFA from 68 min window plus linear detrend	Welch and MTM at 92.5% level	62 intervals following Sudden Impulses
					1.5	1.9		2.7			3.7–3.9 4.4–4.7	Nov. 9, 2002 18:40–20:10 UT	GOES 8 GOES 10	60	68	1.2–4.9	0.24	13:50–15:20 MLT 09:50–11:20 MLT
						1.7–1.9	2.2		3.4		4.2–4.4	Feb. 12, 2001 21:20–22:50 UT	GOES 8 GOES 10	60	68	1.2–4.9	0.24	16:00–17:30 MLT 12:00–13:30 MLT
[45]	2018	Shi et al.	almost continuous distribution (with a most probable frequency at f≈2.08 mHz)									2010–2016	SuperDARN, 17 radar in the northern hemisphere	6	60	1.7–40.0	0.07	Θa=55˚–88˚ 00:00–24:00 MLT	subtract median value of 10-min sliding window	Lomb–Scargle periodogram	dusk sector during winter, low geomagnetic activity and northward IMF; from solar minimum to new descending phase
[46]	2019	Archer et al.			1.7	1.8				3.3		Aug. 7, 2007 22:10–22:50 UT	THEMIS	3	40	0.4–10.0	0.42	magnetopause	linear trend used to rotate in MFA system	Morlet wavelet transform, 99% confidence threshold from AR(1) noise	support magnetopause suface mode triggered by a magnetosheath jet; possible ground signature at the PBK geomagnetic station
										3.5	3.9		geomagnetic at PBK station	60	40	0.5–8.0	0.2	Θa≈65.5˚ 08:21–09:00 MLT	median subtracted
[47]	2020	He et al.		1.4–1.5								Jul. 16, 2017 13:40:14:40 UT	RBSP in Br and Ea	1	60	0.28–5.0	0.28	L≈4.2–5.5 15:40–16:40 MLT	MFA from 15 min mean field	FFT	main phase of geomagnetic storm; 1.4 mHz consistent with plasmapause surface waves
				1.4								Jul. 16, 2017 13:30–14:30 UT	ERG all B components	8	60	0.28–5.0	0.28	L≈3.0–4.2 18:25–19:25 MLT
			0.6	1.1, 1.4		2						Jul. 16, 2017 12:30–14:30 UT	IMAGE stations	10	120	0.2–10.0	0.14	Θa≈61˚–75˚ 15:40–17:40 MLT	detrend with 60 min sliding average
[48]	2022	Di Matteo et al.	0.2									Nov. 9, 2002 18:27–19:49 UT	Wind NSW PSW	98	91	1.1–4.1	0.55	solar wind	linear detrend on running 91 min window	MTM method at the 90% confidence level on running 91 min windows	0.2 and 2.4–2.7 mHz solar wind driven; 1.5–1.6 triggered by sudden inpulse; >3.0 mHz either FLR or internal instabilities likely related to a substorm injection; latitude and MLT for ground stations mark approximately the region common to all the reported waves at discrete frequency, for the full extension of each wave mode we remand the reader to the original paper
			0.2									Nov. 9, 2002 19:49–21:19 UT		98	91	1.1–4.1	0.55	solar wind
			0.2					2.6				Nov. 9, 2002 21:19–22:43 UT		98	91	1.1–4.1	0.55	solar wind
			0.2									Nov. 9–10, 2002 22:43–01:46 UT		98	91	1.1–4.1	0.55	solar wind
			0.2		1.6							Nov. 9, 2002 18:52–20:14 UT	GOES 8, field aligned components	60	91	1.1–7.2	0.55	14:02–15:20 MLT	IGRF model removed; linear detrend on running 91 min window	MTM method at the 90% confidence level on running 91 min windows
			0.2				2.3				3.6, 4.5	Nov. 9, 2002 20:14–21:44 UT		60	91	1.1–7.2	0.55	15:20–16:50 MLT
			0.2					2.6	3	3.4		Nov. 9, 2002 21:44–23:08 UT		60	91	1.1–7.2	0.55	16:50–18:10 MLT
			0.2			1.9	2.4					Nov. 9–10, 2002 23:08–02:55 UT		60	91	1.1–7.2	0.55	18:10–22:00 MLT
			0.2		1.6						4.6	Nov. 9, 2002 18:52–20:14 UT	GOES10, field aligned components	60	91	1.1–7.2	0.55	10:02–11:20 MLT	IGRF model removed; linear detrend on running 91 min window	MTM method at the 90% confidence level on running 91 min windows
			0.2				2.4					Nov. 9, 2002 20:14–21:44 UT		60	91	1.1–7.2	0.55	11:20–12:50 MLT
			0.2					2.7				Nov. 9, 2002 21:44–23:08 UT		60	91	1.1–7.2	0.55	12:50–14:10 MLT
			0.2			1.9				3.2		Nov. 9–10, 2002 23:08–02:55 UT		60	91	1.1–7.2	0.55	14:10–18:00 MLT
			0.2		1.5						3.7, 4.6	Nov. 9, 2002 19:07–20:38 UT	88 high latitude, 65 mid latitude, 28 low latitude geomagnetic stations from SuperMAG	60	91	1.1–7.2	0.55	Θa≈50˚–80˚ 07:00–22:00 MLT	SuperMAG background removal, linear detrend	MTM method at the 90% confidence level on one 91 min window
			0.2				2.3				3.4–3.7	Nov. 9, 2002 19:45–21:16 UT		60	91	1.1–7.2	0.55	|Θa| ≳ 30˚ 12:00–24:00 MLT
			0.2				2.4–2.6		2.9–3.1			Nov. 9, 2002 21:50–23:21 UT		60	91	1.1–7.2	0.55	|Θa| ≳ 30˚ 12:00–24:00 MLT
			0.2			1.8	2.4			3.1	4.9	Nov. 10, 2002 00:18–01:49 UT		60	91	1.1–7.2	0.55	Θa≈50˚–80˚ 02:00–04:00 MLT
[49]	2022	Villante et al.			1.7-2.2			2.7			3.7-4.2 4.9	Jun. 13, 1998 20:30–22:30 UT	ACE, PSW	64	60	1.0-5.0	0.28	solar wind	linear detrended 60 min, GOES magnetic field in MFA system from 60 min window	Welch and MTM at 92.5% level	solar wind driven, ground stations: KAK, HON, YKC, BLC, GUI, SPT
						2		2.5-2.7	3		4.0-4.2 4.5		Wind, PSW	98	60	1.0-5.0	0.28	solar wind
						1.7–2.0		2.5	2.9-3.2	3.4	3.9-4.2, 4.9		GOES 9	60	60	1.0-5.0	0.28	11:45–13:45 MLT
					1.5-1.7	2.0-2.2					3.7-3.9 4.2-4.4		GOES 8	60	60	1.0-5.0	0.28	15:48–17:48 MLT
					1.5–1.7	2.0–2.2		2.5	2.9-3.2	3.4-3.7	4.2–4.4 4.7-4.9		Geomagnetic at 6 stations	60	60	1.0-5.0	0.28	θ≈21.6˚–73.4˚ 05:55–23:03 MLT
					1.5-1.7	2.0-2.2			2.9-3.4		3.9 4.4-4.7	May 18, 2002 20:00–22:00 UT	ACE, PSW	64	60	1.0-5.0	0.28	solar wind
				1.2	1.7			2.7-2.9			3.7 4.7		Wind, PSW	98	60	1.0-5.0	0.28	solar wind
				1.2	1.7	2.2		2.5-2.7	2.9-3.2		3.7 4.4-4.7		GOES 10	60	60	1.0-5.0	0.28	11:15–13:15 MLT
					1.5-2.0			2.5-2.7		3.2-3.4	3.7 4.2-4.4		GOES 8	60	60	1.0-5.0	0.28	15:18–17:18 MLT
				1.2		1.7-2.2		2.5-2.7		3.4-3.7	3.9-4.2 4.4-4.7		Geomagnetic at 6 stations	60	60	1.0-5.0	0.28	θ≈21.6˚–73.4˚ 05:25–22:33 MLT
